# Supplementary material for: Enantioselective Recognition of Lysine and Phenylalanine Using an Imidazole Salt-Type Fluorescent Probe Based on H8-BINOL
Source: Molecules. 2022 Dec 2;27(23):8470. doi: 10.3390/molecules27238470 (PMC9739330; doi:10.3390/molecules27238470)
Supplement: Supplementary file 1 [file molecules-27-08470-s001.zip]

Archive with 1 entries (1 files):
- molecules-2018437-supplementary.pdf
